# Supplementary material for: Functional rarity of plants in German hay meadows — Patterns on the species level and mismatches with community species richness
Source: Ecol Evol. 2022 Oct 1;12(10):e9375. doi: 10.1002/ece3.9375 (PMC9526122; doi:10.1002/ece3.9375)
Supplement: Supplementary file 2 — Tables S1–S9 [file ECE3-12-e9375-s004.zip]

Archive with 3 entries (3 files):
- ece39375-sup-0002-TableS1-S9.docx
- ece39375-sup-0003-TableS2.xlsx
- ece39375-sup-0004-TableS7.xlsx
