# Supplementary material for: Functional rarity of plants in German hay meadows — Patterns on the species level and mismatches with community species richness
Source: Ecol Evol. 2022 Oct 1;12(10):e9375. doi: 10.1002/ece3.9375 (PMC9526122; doi:10.1002/ece3.9375)
Supplement: Supplementary file 2 — Tables S1–S9 [file ECE3-12-e9375-s004.zip › ece39375-sup-0003-TableS2.xlsx]

## Sheet: Sheet 1
TaxonName_EUNIS	Specific_leaf_area	Leaf_dry_matter_content	Leaf_N_per_area	Plant_height	Seed_mass	Seed_shape	Rooting_depth	Flower_duration	Number_clonal_growth_organs	Maximum_lateral_spread	Maximum_clonal_multiplication_rate	Number_bud_bank_levels	Ratio_bud_bank_levels	Legume	Mycorrhizal_status
Achillea millefolium aggr.	14.5244	0.246188	1.5517	0.171392	0.145979	0.111949	0.221067	6	2	>0.25	2-10	5	0	FALSE	OM
Achillea ptarmica	25.4244	0.153332	1.95906	0.6375	0.238071	0.103963	0.522665	3	1	0.01-0.25	2-10	4	0.5	FALSE	OM
Aegopodium podagraria	27.6732	0.23	1.21427	0.637857	2.16783	0.0883107	0.4875	2	2	0.01-0.25	2-10	4	0.5	FALSE	OM
Agrimonia eupatoria	16.8132	0.356354	1.02755	0.633	10.4101	0.0547698	1.15921	4	2	0.01-0.25	1	4	0.5	FALSE	OM
Agrostis capillaris	29.9933	0.277253	1.09742	0.314626	0.06628	0.108484	0.489535	2	3	0.01-0.25	2-10	4	0.5	FALSE	OM
Agrostis gigantea	30.2448	0.272327	0.710355	0.699107	0.084594	0.124508	0.355794	2	3	0.01-0.25	2-10	4	0.5	FALSE	OM
Agrostis stolonifera	29.8535	0.296704	1.06837	0.613573	0.0464986	0.104438	0.417878	2	2	0.01-0.25	2-10	4	0.5	FALSE	OM
Ajuga reptans	29.6082	0.170023	1.00269	0.0997239	1.32204	0.0321338	0.241333	4	3	>0.25	2-10	4	0.5	FALSE	OM
Alchemilla monticola	17.8366	0.229747	1.48672	0.305	0.50332	0.0385616	0.179938	6	1	0.01-0.25	2-10	4	0.5	FALSE	OM
Alchemilla xanthochlora	19.5154	0.24561	1.56632	0.177915	0.353867	0.0517246	0.142067	6	1	0.01-0.25	<1	4	0.5	FALSE	OM
Allium scorodoprasum	20.0391	0.132321	2.82885	0.388261	1.43304	0.0851123	0.296109	2	2	<0.01	>10	2	-0.166667	FALSE	OM
Allium vineale	18.3775	0.176073	1.39615	0.6125	11.0708	0.0599042	0.34	3	2	<0.01	>10	2	-0.166667	FALSE	OM
Alopecurus pratensis	24.7038	0.321334	0.893268	0.183567	0.816162	0.115412	0.787467	2	3	0.01-0.25	2-10	4	0.5	FALSE	OM
Anemone nemorosa	25.8672	0.206308	0.980344	0.18175	2.62458	0.111385	0.0559537	3	1	0.01-0.25	2-10	1	-0.5	FALSE	OM
Angelica sylvestris	26.9317	0.238302	0.962137	0.911111	1.7602	0.106478	0.361111	3	2			4	0.5	FALSE	OM
Anisantha sterilis	32.4184	0.2378	0.776677	0.539041	7.05956	0.167916	0.903896	2	1	<0.01	2-10	3	1	FALSE	OM
Anthoxanthum odoratum aggr.	28.034	0.277371	0.7835	0.181151	0.531793	0.14227	0.392778	2	2	0.01-0.25	2-10	4	0.5	FALSE	OM
Anthriscus sylvestris	30.2836	0.197892	0.832671	0.662917	4.0579	0.111883	1.17516	4	1	<0.01	1	4	0.5	FALSE	OM
Anthyllis vulneraria	16.351	0.179383	1.80061	0.196861	3.09799	0.0250211	0.737	4	1	<0.01	2-10	4	0.5	TRUE	OM
Arenaria serpyllifolia	19.9847	0.285835	0.534608	0.165818	0.0737683	0.0324097	0.805742	5	1	<0.01	2-10	3	1	FALSE	FM
Argentina anserina	18.624	0.307094	1.56875	0.196378	0.794145	0.0250784	0.3181	4	3	>0.25	2-10	2	-0.166667	FALSE	OM
Armeria maritima	13.9457	0.18684	1.23654	0.134943	1.42292	0.114761	0.454667	7	3	0.01-0.25	2-10	2	-0.166667	FALSE	FM
Arrhenatherum elatius	29.3683	0.269198	1.02141	0.334104	2.80729	0.100511	1.66142	5	5	0.01-0.25	2-10	4	0.5	FALSE	OM
Artemisia campestris	17.5322	0.263728	2.2945	0.43634	0.129972	0.0936765	0.51148	3	2	0.01-0.25	2-10	5	0	FALSE	OM
Artemisia vulgaris	23.9516	0.225865	0.814493	0.964844	0.1524	0.108884	0.569618	5	3	0.01-0.25	2-10	4	0.5	FALSE	OM
Avenula pubescens	21.7172	0.247955	1.06154	0.179534	1.91926	0.170404	0.376	2	2	0.01-0.25	2-10	4	0.5	FALSE	OM
Bellis perennis	32.8579	0.157243	1.09592	0.0803197	0.146507	0.107522	0.213022	11	1	0.01-0.25	2-10	2	-0.166667	FALSE	OM
Bistorta officinalis	20.5218	0.188972	2.33009	0.42048	4.89106	0.0247958	0.39728	3	2	0.01-0.25	<1	4	0.5	FALSE	FM
Brachypodium pinnatum	26.8947	0.353387	0.800332	0.362669	2.8616	0.155776	0.576149	2	2	>0.25	2-10	4	0.5	FALSE	OM
Briza media	21.5262	0.293407	1.03181	0.204888	0.363433	0.0749273	0.36	2	2	0.01-0.25	2-10	4	0.5	FALSE	OM
Bromopsis erecta	17.4781	0.32018	1.28075	0.325163	3.95677	0.166889	0.785	6	1	<0.01	1	4	0.5	FALSE	OM
Bromopsis inermis	18.6877	0.355068	1.21552	0.666675	3.45568	0.132764	0.244089	2	2	0.01-0.25	2-10	4	0.5	FALSE	OM
Bromus hordeaceus	19.1848	0.265321	1.07631	0.2782	2.22264	0.14188	0.370877	3.5	1	<0.01	2-10	4	0.5	FALSE	OM
Bromus racemosus	28.369	0.198592	0.870892	0.65	4.67579	0.151605	0.8125	1	1	<0.01	2-10	3	1	FALSE	OM
Calamagrostis epigejos	18.4788	0.378255	1.16646	0.708462	0.0752997	0.129065	0.264438	2	2	0.01-0.25	2-10	5	0	FALSE	OM
Campanula glomerata	26.9358	0.221333	1.02824	0.381514	0.1342	0.0636455	0.552	4	4	0.01-0.25	1	4	0.5	FALSE	OM
Campanula patula aggr.	48.5868	0.138704	0.862879	0.338	0.0246267	0.0416678	0.154091	3	3	0.01-0.25	2-10	4	0.5	FALSE	OM
Campanula rapunculoides	44.7519	0.146192	0.869664	0.5265	0.17765	0.098377	0.347809	4	3	>0.25	2-10	4	0.5	FALSE	OM
Campanula rapunculus	43.216	0.16109	0.953018	0.391375	0.035348	0.030841	0.435587	3				4	0.5	FALSE
Campanula rotundifolia	24.676	0.231717	0.862107	0.11658	0.0596643	0.0835406	0.608	5	4	0.01-0.25	<1	5	0	FALSE	OM
Capsella bursa-pastoris	32.5407	0.156644	1.09103	0.289347	0.111222	0.0684465	0.0486474	12				4	0.5	FALSE	NM
Cardamine pratensis	23.2794	0.17955	1.36649	0.26	0.625533	0.120155	0.0866667	3	3	0.01-0.25	>10	4	0.5	FALSE	NM
Carduus crispus	22.3158	0.129694	1.66538	0.915	1.98673	0.131052	0.485928	3				4	0.5	FALSE
Carex acutiformis	15.475	0.329013	0.981344	0.87	0.920625	0.0653356	1.17333	2	3	>0.25	2-10	3	0.166667	FALSE	FM
Carex caryophyllea	17.0448	0.353008	0.830952	0.0892059	1.13922	0.0377839	0.23	2	2	0.01-0.25	1	2	-0.166667	FALSE	FM
Carex flacca	15.3483	0.349725	1.29561	0.3209	0.917075	0.0297753	0.496167	3	2	0.01-0.25	2-10	4	0.5	FALSE	FM
Carex hirta	17.9622	0.295278	1.26466	0.32	2.7906	0.0702919	0.575492	2	2	>0.25	2-10	4	0.5	FALSE	FM
Carex spicata	21.215	0.294353	0.906617	0.56875	2.36167	0.0855511	1.32144	2	1	<0.01	2-10	4	0.5	FALSE	FM
Carum carvi	22.5764	0.19674	1.65472	0.335883	2.34725	0.106721	0.519925	3				4	0.5	FALSE
Centaurea jacea	20.2477	0.199918	1.64476	0.121335	1.6226	0.0782259	1.095	6	4	0.01-0.25	2-10	4	0.5	FALSE	OM
Centaurea scabiosa	15.2378	0.221369	1.61823	0.56205	6.99784	0.112289	2.51143	2	2	<0.01	1	4	0.5	FALSE	OM
Cerastium arvense	20.9973	0.225401	1.72785	0.0455491	0.221725	0.0321196	0.433176	4	3	0.01-0.25	2-10	4	0.5	FALSE	FM
Cerastium fontanum subsp. vulgare	32.0278	0.153428	0.753473	0.3147	0.147761	0.0505844	0.212	3.5	4	0.01-0.25	2-10	4	0.5	FALSE	FM
Cerastium semidecandrum	24.5258	0.233307	0.620179	0.0694865	0.0394325	0.0338555	0.0546444	3	1	<0.01	>10	3	1	FALSE
Cichorium intybus	20.1688	0.182773	1.24301	0.5608	1.18205	0.0838523	1.1483	4	2	<0.01	2-10	4	0.5	FALSE	OM
Cirsium acaulon	12.202	0.166543	1.23383	0.150167	3.70322	0.066322	0.59	3	1	0.01-0.25	2-10	3	0.166667	FALSE	OM
Cirsium arvense	18.4899	0.181043	1.32063	0.66303	1.34499	0.0991688	1.46714	3	2	>0.25	>10	5	0	FALSE	OM
Cirsium oleraceum	15.3668	0.138661	0.996089	0.622222	2.31	0.106696	1.345	4	1	0.01-0.25	1	4	0.5	FALSE	OM
Cirsium palustre	20.1612	0.198345	1.02039	0.851667	1.6369	0.118391	0.57	3	1	<0.01	1	4	0.5	FALSE	OM
Cirsium vulgare	14.9551	0.150903	1.70894	1.23375	2.69997	0.0872686	1.23424	4				4	0.5	FALSE	OM
Clinopodium vulgare	24.903	0.270757	0.69272	0.461769	0.380807	0.0417164	0.176471	3	1	0.01-0.25	2-10	4	0.5	FALSE	OM
Colchicum autumnale	20.2367	0.138288	1.34265	0.269	6.05999	0.00395214	0.22	4	1	<0.01	2-10	2	-1	FALSE	OM
Convolvulus arvensis	23.3232	0.189556	1.65546	0.368294	12.8299	0.0563882	0.584055	4	2	>0.25	2-10	5	0	FALSE	OM
Crepis biennis	26.6645	0.136932	0.687119	0.47625	1.2122	0.17675	0.831435	4				4	0.5	FALSE	OM
Crepis capillaris	37.4991	0.125667	1.12631	0.35315	0.215645	0.14104	0.278432	5				4	0.5	FALSE	OM
Cruciata laevipes	27.6733	0.22384	1.0105	0.369	3.5014	0.0224775	0.527421	3	4	0.01-0.25	2-10	4	0.5	FALSE	OM
Cynosurus cristatus	25.7877	0.244111	1.30608	0.195445	0.526412	0.109733	0.255832	2	1	<0.01	2-10	4	0.5	FALSE	OM
Dactylis glomerata	26.6352	0.265714	1.12769	0.350063	0.861018	0.115859	0.941459	2.5	3	0.01-0.25	>10	4	0.5	FALSE	OM
Danthonia decumbens	16.8279	0.354169	1.11361	0.314333	1.87494	0.0745038	0.275561	2	2	0.01-0.25	2-10	4	0.5	FALSE	OM
Daucus carota	16.49	0.259851	1.50645	0.524694	1.16584	0.0740528	0.69875	4	2			4	0.5	FALSE	OM
Deschampsia cespitosa aggr.	13.4994	0.299749	1.16996	0.527428	0.254373	0.112356	0.72976	2	1	<0.01	2-10	4	0.5	FALSE	OM
Dianthus carthusianorum aggr.	16.8667	0.229471	1.23234	0.3975	1.27533	0.134083	0.672419	4	2	<0.01	2-10	4	0.5	FALSE
Dianthus deltoides	18.7383	0.270278	1.16236	0.251429	0.198017	0.111338	0.205	4	3	0.01-0.25	2-10	4	0.5	FALSE	NM
Draba verna aggr.	21.8956	0.168595	1.12243	0.0925	0.0283533	0.0712381	0.0556982	3	1	<0.01	2-10	2	0.666667	FALSE	NM
Elytrigia repens aggr.	22.4801	0.332732	1.35033	0.556145	2.65872	0.143742	0.939507	2.5	2	>0.25	>10	4	0.5	FALSE	OM
Equisetum arvense	13.3729	0.240572	1.75116	0.404632	1.58997	0.0979652	1.1508	2	3	>0.25	2-10			FALSE	FM
Equisetum palustre	9.56374	0.203951	2.08479	0.340018	0.637767	0.0976298	0.880598	4	3	>0.25	2-10			FALSE	FM
Eryngium campestre	8.97527	0.226902	2.15799	0.370051	1.50163	0.101728	1.98311	3	2	<0.01	1	4	0.5	FALSE	OM
Euphorbia cyparissias	19.85	0.325166	1.34614	0.191056	1.91933	0.0242145	0.584286	2	2	>0.25	2-10	4	0.5	FALSE	OM
Euphorbia esula	18.689	0.335487	1.22304	0.55	2.87588	0.0262269	0.683298	3	3	>0.25	2-10	4	0.5	FALSE	OM
Falcaria vulgaris	12.8127	0.187495	1.82695	0.491667	0.847975	0.119362	0.236515	3	2	<0.01	1	4	0.5	FALSE
Festuca ovina	13.3764	0.393623	1.20111	0.222783	0.624214	0.136279	0.14699	3.5	1	<0.01	2-10	3	0.166667	FALSE	OM
Festuca rubra aggr.	12.1861	0.309144	1.7295	0.378376	0.984963	0.127882	0.375987	1.5	2	>0.25	2-10	4	0.5	FALSE	OM
Ficaria fascicularis	27.9691	0.152993	1.00394	0.27	2.4473	0.0696037	0.2575		1	<0.01	1	4	0.5	FALSE	OM
Ficaria verna	38.8171	0.120661	1.05517	0.145417	2.69407	0.065339	0.1875	3	4	<0.01	>10	4	0.5	FALSE	OM
Filipendula ulmaria	24.8634	0.335292	0.904481	0.978167	0.767786	0.120074	0.372857	3	3	0.01-0.25	2-10	4	0.5	FALSE	OM
Filipendula vulgaris	21.2669	0.232753	0.847507	0.240722	0.8364	0.106868	0.442857	2	2	0.01-0.25	1	4	0.5	FALSE	OM
Fragaria vesca	27.6965	0.292614	0.618038	0.113714	0.321489	0.157074	0.0540885	2	2	>0.25	2-10	4	0.5	FALSE	OM
Fragaria viridis	17.1612	0.3266	0.87383	0.132	0.371487	0.177749	0.289573	2	2	>0.25	2-10	3	0.166667	FALSE	OM
Galium aparine	37.0306	0.153843	1.06749	0.868332	7.56646	0.00792178	0.11241	5				3	1	FALSE	FM
Galium boreale	23.1029	0.269383	0.592591	0.304893	0.667807	0.0262098	0.500343	2	1	>0.25	2-10	4	0.5	FALSE	FM
Galium mollugo aggr.	26.3484	0.237631	1.07932	0.219842	0.712	0.0210314	0.623146	3.5	2	>0.25	2-10	4	0.5	FALSE	FM
Galium pumilum	31.7467	0.192393	0.844412	0.290643	0.43076	0.0475586	0.286292	3	3	0.01-0.25	2-10	4	0.5	FALSE
Galium uliginosum	31.2054	0.25268	0.621567	0.35	0.410402	0.0131006	0.239383	4	1	<0.01		4	0.5	FALSE	FM
Galium verum	20.4733	0.274345	1.81895	0.143166	0.486297	0.00651152	0.968571	3	3	0.01-0.25	2-10	4	0.5	FALSE	FM
Geranium dissectum	20.1631	0.238	0.630164	0.158462	2.33992	0.0172764	0.210031	4				3	1	FALSE	OM
Geranium molle	26.1945	0.186667	1.02788	0.192607	1.10956	0.0270217	0.0566386	6				4	0.5	FALSE	OM
Geranium pratense	18.9981	0.245347	1.24596	0.370917	8.38542	0.0519139	0.533333	3	2	<0.01	1	4	0.5	FALSE	OM
Geranium pusillum	25.5	0.201667	1.11919	0.216667	0.820625	0.0460017	0.292819	6				4	0.5	FALSE	OM
Geranium sylvaticum aggr.	27.165	0.233362	1.05049	0.3235	5.6523	0.0287281	0.396667	3	1	0.01-0.25	1	4	0.5	FALSE	OM
Geum rivale	25.6097	0.237297	1.18445	0.49657	1.09241	0.15346	0.2908	4	1	0.01-0.25	<1	4	0.5	FALSE	OM
Glechoma hederacea	36.2636	0.173612	0.75685	0.385	0.6335	0.0162686	0.0318056	3	2	>0.25	2-10	4	0.5	FALSE	OM
Helictochloa pratensis	11.2837	0.310698	1.22749	0.234391	2.54492	0.166684	0.408	2	2	0.01-0.25	1	4	0.5	FALSE	OM
Heracleum sphondylium	19.3441	0.198472	1.46105	0.890159	6.97382	0.133876	1.5675	4	2	<0.01	1	4	0.5	FALSE	OM
Hieracium umbellatum	19.4982	0.226548	1.37142	0.590643	0.465707	0.139115	0.524	4	2	0.01-0.25	2-10	5	0	FALSE	OM
Holcus lanatus	22.3664	0.229492	0.792523	0.418731	0.364709	0.0672903	0.575943	3	2	0.01-0.25	>10	4	0.5	FALSE	OM
Holcus mollis	38.304	0.215977	1.17996	0.570182	0.3415	0.100278	0.0560527	3	3	>0.25	2-10	4	0.5	FALSE	OM
Hypericum maculatum aggr.	27.6478	0.283762	1.21536	0.380636	0.0632143	0.105023	0.573333	2	1	>0.25	2-10	4	0.5	FALSE	OM
Hypericum perforatum	24.2704	0.30176	1.10944	0.546046	0.12585	0.0766285	0.754545	2	4	>0.25	2-10	4	0.5	FALSE	OM
Hypochaeris radicata	25.7876	0.132856	0.785879	0.311043	0.776789	0.179657	1.0425	4	3	0.01-0.25	2-10	4	0.5	FALSE	OM
Jacobaea vulgaris	23.3055	0.164235	0.905366	0.523637	0.271667	0.141415	0.583333	3	3	>0.25	2-10	4	0.5	FALSE	OM
Knautia arvensis	19.6145	0.175906	0.930705	0.471233	4.00512	0.094637	0.6925	2	3	0.01-0.25	2-10	4	0.5	FALSE	OM
Koeleria pyramidata	13.3803	0.267841	1.67306	0.267833	0.757678	0.146779	0.425883	2	2	0.01-0.25	2-10	4	0.5	FALSE	OM
Lamium album	36.9918	0.17	1.18817	0.40625	1.52278	0.064323	0.83442	7	1	>0.25	2-10	4	0.5	FALSE	FM
Lathyrus linifolius	23.2538	0.255484	1.8938	0.27	13.202	0.00145718	0.502176	3	2	0.01-0.25	2-10	4	0.5	TRUE	OM
Lathyrus pratensis	25.9732	0.280114	1.50839	0.437917	11.7937	0.0179694	0.742	3	2	>0.25	2-10	4	0.5	TRUE	OM
Leontodon hispidus	25.3047	0.132304	1.03861	0.245595	1.11105	0.183788	0.242	5	1	0.01-0.25	1	2	-0.166667	FALSE	OM
Leucanthemum vulgare aggr.	19.8472	0.195561	1.19923	0.393042	0.452984	0.0800527	0.35564	5	1	0.01-0.25	1	4	0.5	FALSE	OM
Linaria vulgaris	24.5805	0.20325	0.797867	0.542857	0.161492	0.130736	0.359385	5	2	>0.25	2-10	4	0.5	FALSE	FM
Linum catharticum	28.0566	0.260365	0.782291	0.106087	0.153218	0.104646	0.092	2	1	<0.01	1	4	0.5	FALSE	OM
Lolium multiflorum	25.1564	0.236772	1.05564	0.80925	3.2712	0.125052	0.839367	3	3	0.01-0.25	2-10	4	0.5	FALSE	OM
Lolium perenne	20.2473	0.232839	1.32497	0.243415	1.91497	0.130009	0.676727	6	3	0.01-0.25	2-10	4	0.5	FALSE	OM
Lotus corniculatus	21.9198	0.218914	1.89418	0.304258	1.31947	0.0197545	0.70152	3	3	<0.01	2-10	4	0.5	TRUE	OM
Lotus pedunculatus	28.0844	0.20325	1.25613	0.489286	0.53479	0.0194745	0.368267	2	3	0.01-0.25	2-10	4	0.5	TRUE
Luzula campestris aggr.	26.7198	0.219254	0.887645	0.163847	0.586522	0.0367019	0.425331	2.28571	2	0.01-0.25	1	4	0.5	FALSE	FM
Lysimachia nummularia	31.5254	0.219625	0.670147	0.44	0.302069	0.0515456	0.271316	3	2	>0.25	2-10	2	-0.166667	FALSE	OM
Lythrum salicaria	18.4076	0.284277	1.26046	0.778588	0.0675314	0.104408	0.624592	3	4	0.01-0.25	2-10	4	0.5	FALSE	FM
Malva moschata	20.0333	0.215333	2.38636	0.49	2.23263	0.0596582	0.332067	5	1	<0.01	1	4	0.5	FALSE
Medicago falcata	20.5	0.35384	1.41984	0.518872	1.3622	0.0598579	1.69375	4	3	0.01-0.25		4	0.5	TRUE	OM
Medicago lupulina	27.3642	0.244542	1.26921	0.291602	1.56996	0.0522689	0.4516	6	2	0.01-0.25		4	0.5	TRUE	OM
Medicago sativa aggr.	20.8996	0.262674	2.07513	0.672938	2.29622	0.0726879	1.4874		2			4	0.5	TRUE	OM
Myosotis arvensis	35.6797	0.141997	0.599659	0.344125	0.3405	0.084925	0.101129	6	1			4	0.5	FALSE	FM
Myosotis ramosissima	23.8825	0.18973	0.786403	0.207	0.22584	0.0926825	0.0554947	3				2	0.666667	FALSE	FM
Myosotis scorpioides aggr.	38.9119	0.143371	0.558164	0.344853	0.29896	0.0849299	0.112546	4	3	0.01-0.25	2-10	4	0.5	FALSE	FM
Ochlopoa annua	36.2191	0.239412	1.24305	0.211008	0.24815	0.0784997	0.288319	12	2	0.01-0.25	2-10	4	0.5	FALSE	OM
Onobrychis viciifolia	18.2827	0.235153	1.86197	0.321546	18.7227	0.0637929	0.718533	3	1	0.01-0.25	1	4	0.5	TRUE	OM
Origanum vulgare	22.6085	0.350734	0.913511	0.440318	0.10365	0.0410283	0.291324	3	1	0.01-0.25	1	4	0.5	FALSE	OM
Pastinaca sativa	18.3623	0.202238	1.27868	0.684	3.39276	0.127803	0.773333	3	1			4	0.5	FALSE	OM
Persicaria amphibia	16.6869	0.24517	2.01208	0.725714	4.03305	0.0576638	0.149083	4	2	>0.25	2-10	5	0	FALSE	FM
Phalaroides arundinacea	21.3766	0.288227	1.66339	1.46159	0.704477	0.0869786	0.334406	2	4	>0.25	2-10	5	0	FALSE	OM
Phleum pratense	22.6511	0.324346	0.975252	0.655156	0.382962	0.0724124	0.715562	3	1	<0.01	1	4	0.5	FALSE	OM
Phyteuma nigrum	48.035	0.135565	1.0027	0.216654	0.143862	0.0820029	0.516667	3	1	<0.01	1	4	0.5	FALSE
Picris hieracioides	28.942	0.176537	1.13417	0.461895	0.8925	0.132847	0.6739	4	4	0.01-0.25	2-10	4	0.5	FALSE	OM
Pilosella officinarum	10.1264	0.211721	0.868376	0.0919375	0.164737	0.137916	0.246462	6	4	>0.25	2-10	4	0.5	FALSE	OM
Pimpinella major	30.3676	0.216845	1.19695	0.480121	2.12356	0.0625888	1.38157	4	2	<0.01	1	4	0.5	FALSE	OM
Pimpinella saxifraga	17.627	0.237181	1.42078	0.340792	1.17894	0.0812631	1.485	3	2	<0.01	1	4	0.5	FALSE	OM
Plantago lanceolata	17.7549	0.191526	1.11573	0.159263	1.46821	0.0840527	0.683182	6	3	0.01-0.25	<1	2	-0.166667	FALSE	OM
Plantago major	20.5879	0.177533	1.56621	0.173694	0.210369	0.0718695	0.502958	4.33333	1	<0.01	2-10	2	-0.166667	FALSE	OM
Plantago media	19.438	0.147944	1.17338	0.165472	0.393119	0.0895051	0.6925	5	3	<0.01	<1	2	-0.166667	FALSE	OM
Poa pratensis aggr.	18.8553	0.342047	1.04367	0.252517	0.256332	0.119016	0.22475	2	2	0.01-0.25	2-10	4	0.5	FALSE	OM
Poa trivialis	31.1521	0.27115	0.998648	0.303801	0.181549	0.101569	0.254133	2	3	0.01-0.25	1	4	0.5	FALSE	OM
Polygala vulgaris	22.42	0.217254	1.26685	0.132647	1.78342	0.0903135	0.186124	4	1	<0.01	2-10	3	1	FALSE	OM
Potentilla argentea	15.3887	0.326178	1.25883	0.312222	0.130878	0.0696528	0.576667	5	1	0.01-0.25	1	4	0.5	FALSE	OM
Potentilla erecta	26.5567	0.297362	1.13261	0.181778	0.400471	0.033754	0.35	4	1	<0.01	1	4	0.5	FALSE	OM
Potentilla reptans	22.3726	0.266155	1.2114	0.4145	0.282178	0.0415821	0.35	3	2	>0.25	>10	2	-0.166667	FALSE	OM
Potentilla tabernaemontani	15.267	0.382589	1.42401	0.082537	0.612688	0.0551244	0.500431	3	1	0.01-0.25		3	0.166667	FALSE	OM
Primula veris	18.6584	0.19502	1.4493	0.13524	0.813365	0.0372027	0.274	3	1	0.01-0.25	2-10	2	-0.166667	FALSE	OM
Prunella vulgaris	26.5762	0.194065	0.840112	0.176569	0.79277	0.0572019	0.141556	4	3	0.01-0.25	2-10	4	0.5	FALSE	OM
Ranunculus acris aggr.	21.4339	0.205708	1.42837	0.228441	1.54016	0.0747468	0.4375	5	1	0.01-0.25	2-10	4	0.5	FALSE	OM
Ranunculus bulbosus	21.6849	0.160809	1.38949	0.105974	2.9629	0.0795	0.313444	3	2	<0.01	2-10	4	0.5	FALSE	OM
Ranunculus polyanthemos	20.5515	0.156076	1.28499	0.384722	2.11063	0.0898339	0.344343	3.2	1	<0.01	1	4	0.5	FALSE	OM
Ranunculus repens	23.7197	0.168462	0.83587	0.278345	2.18935	0.0805575	0.222778	4	2	>0.25	2-10	4	0.5	FALSE	OM
Rhinanthus alectorolophus	19.6152	0.190166	1.64473	0.31525	3.33714	0.0931408	0.103522	4				3	1	FALSE
Rhinanthus angustifolius	21.5039	0.271141	0.977485	0.329583	2.33233	0.124875	0.121928	5				2	0.666667	FALSE	NM
Rhinanthus minor	18.8143	0.185645	2.32865	0.296364	2.33324	0.135525	0.0766667	5				2	0.666667	FALSE	NM
Rumex acetosa	27.6755	0.143013	1.11094	0.186804	0.7721	0.0414461	0.9275	3	2	0.01-0.25	1	4	0.5	FALSE	FM
Rumex acetosella	20.5851	0.135645	1.20448	0.158142	0.435165	0.0340999	0.318367	3	4	>0.25	2-10	4	0.5	FALSE	FM
Rumex crispus	21.5078	0.155095	1.34887	0.903125	1.80403	0.0444696	1.69143	3	3	<0.01	1	4	0.5	FALSE	FM
Rumex obtusifolius	30.2483	0.134873	1.42876	0.484579	1.54736	0.0441828	2.03333	2	3	0.01-0.25	2-10	4	0.5	FALSE	FM
Rumex thyrsiflorus	20.1385	0.124943	1.47339	0.46554	0.604375	0.0503861	1.77119	2	2	0.01-0.25	1	4	0.5	FALSE	FM
Salvia pratensis	22.5748	0.193538	1.42365	0.589727	2.21067	0.0384834	1.21111	4	2	<0.01	2-10	4	0.5	FALSE	OM
Sanguisorba minor aggr.	17.9245	0.348334	1.19048	0.171785	6.41798	0.0524576	0.896533	4	2	<0.01	1	4	0.5	FALSE	OM
Sanguisorba officinalis	20.488	0.303667	1.47737	0.527094	2.30858	0.0481355	1.2125	4	1	0.01-0.25	<1	4	0.5	FALSE	OM
Saxifraga granulata	27.8014	0.0857907	0.518806	0.233333	0.0312686	0.0361002	0.736372	2	2	<0.01	>10	4	0.5	FALSE	FM
Scabiosa columbaria aggr.	20.3228	0.215615	1.36491	0.232852	1.89703	0.0384917	0.88	5	2	<0.01	1	4	0.5	FALSE	OM
Schedonorus arundinaceus	14.3187	0.251634	1.21877	0.645076	2.25358	0.128401	1.63375	2	2	0.01-0.25	2-10	4	0.5	FALSE	OM
Schedonorus pratensis	19.6524	0.275722	0.943031	0.340652	2.09091	0.129009	1.3106	2	1	0.01-0.25	2-10	4	0.5	FALSE	OM
Scorzoneroides autumnalis	24.3713	0.18288	0.832898	0.23948	0.782476	0.184645	0.344	3	1	<0.01	1	2	-0.166667	FALSE	OM
Securigera varia	19.2018	0.263055	1.80719	0.502311	4.36419	0.0813439	0.490412	3	3	>0.25	2-10	4	0.5	TRUE	OM
Selinum carvifolia	18.3796	0.224242	1.89707	0.69	1.57153	0.0941671	0.416667	2	2	<0.01	1	4	0.5	FALSE	OM
Silaum silaus	17.4333	0.290906	1.68273	0.525	2.01458	0.0810018	0.983333	4	2	<0.01	1	4	0.5	FALSE	OM
Silene dioica	41.9109	0.124606	1.21379	0.3255	0.787181	0.0297538	0.295705	6	4	0.01-0.25	2-10	4	0.5	FALSE	FM
Silene flos-cuculi	27.4931	0.139476	0.689662	0.529167	0.1982	0.027111	0.230491	3	3	0.01-0.25	2-10	4	0.5	FALSE
Silene latifolia	23.205	0.154791	1.44245	0.658333	0.8275	0.0273058	0.306746	4	3	<0.01	1	4	0.5	FALSE	FM
Silene vulgaris	24.3533	0.159194	1.31578	0.336226	0.95179	0.0182064	1.26642	5	3	0.01-0.25	1	4	0.5	FALSE	FM
Solidago virgaurea	26.4812	0.218885	1.13797	0.294556	0.564315	0.145726	0.428455	4	1	<0.01	1	4	0.5	FALSE	OM
Stachys officinalis	20.9438	0.224902	1.09936	0.308864	1.27623	0.032566	0.51	2	1	<0.01	<1	4	0.5	FALSE	OM
Stellaria graminea	31.9491	0.157582	1.06169	0.527733	0.307526	0.037939	0.168528	3	2	0.01-0.25		4	0.5	FALSE	FM
Stellaria media	39.6511	0.109905	0.789059	0.379332	0.379394	0.0332124	0.305527	12	2	0.01-0.25	2-10	3	1	FALSE	FM
Succisa pratensis	17.1105	0.185654	0.86713	0.588889	1.36123	0.102054	0.625	3	1	0.01-0.25	2-10	4	0.5	FALSE	OM
Symphytum officinale	27.135	0.0998607	1.32066	0.777778	9.2596	0.0418027	0.28044	3	3	0.01-0.25	1	4	0.5	FALSE	FM
Tanacetum vulgare	21.6346	0.285754	1.16711	0.803571	0.17932	0.105265	0.979208	3	1	0.01-0.25	2-10	4	0.5	FALSE	OM
Taraxacum sect. Taraxacum	25.7705	0.170169	0.930397	0.178261	0.639755	0.0995538	0.301599	8	2	<0.01	1	2	-0.166667	FALSE	OM
Torilis japonica	26.3567	0.280667	0.93392	0.61	1.86254	0.101959	0.486707	3				4	0.5	FALSE
Tragopogon pratensis	22.6621	0.192998	2.55127	0.352875	8.68042	0.145493	0.520577	3	2	<0.01	2-10	4	0.5	FALSE	OM
Trifolium arvense	21.4548	0.262643	1.5001	0.169408	0.402205	0.0333146	0.0574992	4				2	0.666667	TRUE	OM
Trifolium campestre	33.7936	0.230755	1.17586	0.237656	0.336193	0.0555237	0.47	4	1	0.01-0.25	2-10	4	0.5	TRUE	OM
Trifolium dubium	28.3898	0.21357	1.37869	0.250685	0.432024	0.0490924	0.324301	5				3	1	TRUE	OM
Trifolium hybridum	23.4491	0.230333	1.76037	0.436638	0.796248	0.0393023	0.303549	5	1	<0.01	2-10	4	0.5	TRUE	OM
Trifolium medium	18.5733	0.269919	2.05435	0.4	1.90424	0.045629	0.4	3	2	>0.25	2-10	4	0.5	TRUE	OM
Trifolium pratense	22.4895	0.27158	1.67629	0.38151	1.57215	0.0286426	0.7987	4	1	<0.01	<1	4	0.5	TRUE	OM
Trifolium repens	28.9932	0.213963	1.60661	0.233307	0.55861	0.0654136	0.370995	5	1	>0.25	2-10	1	0.333333	TRUE	OM
Tripleurospermum maritimum aggr.	22.0852	0.193037	1.0843	0.593444	0.11671	0.109335	0.24578	5.5	1			4	0.5	FALSE	OM
Trisetum flavescens	26.6363	0.280853	1.31453	0.453432	0.376533	0.118738	0.416	2	3	0.01-0.25	2-10	4	0.5	FALSE	OM
Urtica dioica	23.3555	0.266204	1.30727	0.926651	0.163833	0.0840261	0.2819	4	1	>0.25	2-10	5	0	FALSE	FM
Valeriana officinalis aggr.	21.1349	0.193155	1.06566	0.815	1.13192	0.131497	0.200654	3	4	0.01-0.25	2-10	4	0.5	FALSE	OM
Valerianella locusta	32.3471	0.125088	0.935619	0.179167	1.34027	0.068627	0.0545385	2				3	1	FALSE
Veronica arvensis	28.196	0.165105	0.687467	0.14123	0.121794	0.0933852	0.053698	8	1	0.01-0.25	2-10	2	0.666667	FALSE	FM
Veronica chamaedrys aggr.	25.5239	0.225833	0.753535	0.0939948	0.217091	0.0928374	0.158	3	4	0.01-0.25	2-10	4	0.5	FALSE	FM
Veronica officinalis	26.7923	0.211636	0.693889	0.178111	0.124818	0.110089	0.206667	3	2	0.01-0.25	1	3	0.166667	FALSE	FM
Veronica serpyllifolia	22.8609	0.200517	0.896977	0.215	0.0504533	0.0999931	0.0986315	5	1	0.01-0.25	1	3	1	FALSE	FM
Vicia cracca	23.236	0.275027	1.80915	0.913574	14.6019	0.000838763	0.292006	3	2	>0.25	2-10	5	0	TRUE	OM
Vicia hirsuta	18.5015	0.240333	2.35011	0.59625	6.75456	0.00970678	0.224421	2				3	1	TRUE	OM
Vicia sativa	21.7089	0.232618	1.68059	0.394953	24.9721	0.00617872	0.301489	3	1			4	0.5	TRUE	OM
Vicia sepium	35.4229	0.248229	1.30256	0.55295	20.8251	0.00806135	0.73	2	1	0.01-0.25	2-10	4	0.5	TRUE	OM
Vicia tetrasperma	25.9768	0.242343	1.35492	0.788308	3.82575	0.00152255	0.130867	2				3	1	TRUE	OM
Viola canina	29.5531	0.21307	1.31273	0.168333	0.9383	0.0432895	0.348	2	3	<0.01	1	4	0.5	FALSE	OM
Viola hirta	19.5575	0.21888	1.33581	0.0918571	3.18109	0.0539191	0.376667	2	3	<0.01	1	2	-0.166667	FALSE	OM
