# Supplementary material for: Functional rarity of plants in German hay meadows — Patterns on the species level and mismatches with community species richness
Source: Ecol Evol. 2022 Oct 1;12(10):e9375. doi: 10.1002/ece3.9375 (PMC9526122; doi:10.1002/ece3.9375)
Supplement: Supplementary file 2 — Tables S1–S9 [file ECE3-12-e9375-s004.zip › ece39375-sup-0004-TableS7.xlsx]

## Sheet: Sheet 1
TaxonName_EUNIS	Scarcity_local_mean	Trait_distinctiveness_local_mean	Scarcity_local_mean_scaled0to1	Trait_distinctiveness_local_mean_scaled0to1	FR_local	Restrictedness_regional_mean	Trait_distinctiveness_regional_mean	Restrictedness_regional_mean_scaled0to1	Trait_distinctiveness_regional_mean_scaled0to1	FR_regional	Restrictedness_national	Trait_distinctiveness_national	Restrictedness_national_scaled0to1	Trait_distinctiveness_national_scaled0to1	FR_national
Achillea millefolium aggr.	0.664696	0.530405	0.638229	0.481023	0.559626	0.224569	0.490305	0.244171	0.448519	0.346345	0.0589681	0.470968	0.0616967	0.421458	0.241577
Achillea ptarmica	0.765017	0.424563	0.84361	0.225485	0.534547	0.816827	0.390868	0.888125	0.204401	0.546263	0.859951	0.376993	0.899743	0.186661	0.543202
Aegopodium podagraria	0.659243	0.363024	0.627063	0.0769109	0.351987	0.805246	0.334201	0.875533	0.0652818	0.470408	0.7543	0.328724	0.789203	0.0660603	0.427632
Agrimonia eupatoria	0.724809	0.526008	0.761292	0.470408	0.61585	0.741511	0.470511	0.806234	0.399924	0.603079	0.714988	0.456973	0.748072	0.386492	0.567282
Agrostis capillaris	0.459059	0.379556	0.21724	0.116823	0.167031	0.530927	0.355501	0.57727	0.117575	0.347423	0.385749	0.350214	0.403599	0.119753	0.261676
Agrostis gigantea	0.622756	0.419579	0.552367	0.213453	0.38291	0.873822	0.391866	0.950094	0.206851	0.578473	0.845209	0.389402	0.884319	0.217664	0.550991
Agrostis stolonifera	0.687236	0.385027	0.684371	0.130032	0.407202	0.786357	0.357363	0.854995	0.122145	0.48857	0.719902	0.352015	0.753213	0.124254	0.438734
Ajuga reptans	0.739669	0.4473	0.791716	0.280381	0.536048	0.69345	0.411273	0.753979	0.254495	0.504237	0.579853	0.406713	0.606684	0.260916	0.4338
Alchemilla monticola	0.687996	0.406119	0.685928	0.180957	0.433443	0.548199	0.372545	0.596049	0.159417	0.377733	0.805897	0.363582	0.843188	0.153154	0.498171
Alchemilla xanthochlora	0.664792	0.474601	0.638424	0.346295	0.492359	0.775833	0.431741	0.843552	0.304743	0.574147	0.923833	0.422994	0.966581	0.301594	0.634087
Allium scorodoprasum	0.727638	0.688851	0.767086	0.863567	0.815326	0.822799	0.602655	0.894618	0.72434	0.809479	0.948403	0.576262	0.992288	0.684536	0.838412
Allium vineale	0.778258	0.632934	0.870716	0.728564	0.79964	0.851804	0.550304	0.926154	0.595816	0.760985	0.891892	0.532489	0.933162	0.575169	0.754165
Alopecurus pratensis	0.525588	0.40596	0.35344	0.180572	0.267006	0.415431	0.378726	0.451693	0.174591	0.313142	0.211302	0.37648	0.22108	0.18538	0.20323
Anemone nemorosa	0.643925	0.540908	0.595705	0.506383	0.551044	0.812791	0.498118	0.883736	0.467699	0.675717	0.918919	0.500388	0.96144	0.494964	0.728202
Angelica sylvestris	0.747349	0.367898	0.807438	0.0886768	0.448058	0.816557	0.344039	0.887831	0.0894351	0.488633	0.798526	0.339586	0.835476	0.0932003	0.464338
Anisantha sterilis	0.710769	0.651955	0.732549	0.774486	0.753518	0.859768	0.544285	0.934814	0.581039	0.757926	0.894349	0.520305	0.935733	0.544727	0.74023
Anthoxanthum odoratum aggr.	0.548998	0.387331	0.401366	0.135596	0.268481	0.463561	0.368415	0.504023	0.149277	0.32665	0.233415	0.365298	0.244216	0.157442	0.200829
Anthriscus sylvestris	0.649891	0.513106	0.607919	0.439259	0.523589	0.49252	0.463878	0.53551	0.38364	0.459575	0.260442	0.437688	0.272494	0.338308	0.305401
Anthyllis vulneraria	0.598999	0.584899	0.50373	0.61259	0.55816	0.812791	0.554085	0.883737	0.605099	0.744418	0.916462	0.538203	0.958869	0.589446	0.774157
Arenaria serpyllifolia	0.73769	0.622005	0.787664	0.702177	0.74492	0.822758	0.549262	0.894573	0.593259	0.743916	0.842752	0.518833	0.881748	0.541048	0.711398
Argentina anserina	0.745313	0.576307	0.80327	0.591846	0.697558	0.866684	0.513187	0.942334	0.504695	0.723514	0.859951	0.503683	0.899743	0.503197	0.70147
Armeria maritima	0.667899	0.579909	0.644785	0.600543	0.622664	0.778771	0.538978	0.846746	0.568011	0.707379	0.894349	0.524077	0.935733	0.55415	0.744942
Arrhenatherum elatius	0.352945	0.521913	0	0.460522	0.230261	0	0.481782	0	0.427594	0.213797	0	0.466802	0	0.41105	0.205525
Artemisia campestris	0.657354	0.496599	0.623196	0.399405	0.511301	0.863064	0.441442	0.938398	0.328561	0.633479	0.955774	0.432295	1	0.324832	0.662416
Artemisia vulgaris	0.75187	0.47348	0.816694	0.343589	0.580142	0.763575	0.399247	0.830224	0.224971	0.527598	0.808354	0.387539	0.845758	0.213011	0.529385
Avenula pubescens	0.559702	0.388968	0.42328	0.139548	0.281414	0.615136	0.368418	0.668828	0.149284	0.409056	0.427518	0.364745	0.447301	0.156059	0.30168
Bellis perennis	0.77086	0.595853	0.855571	0.639038	0.747305	0.553253	0.564301	0.601544	0.630179	0.615861	0.314496	0.551261	0.329049	0.62207	0.475559
Bistorta officinalis	0.554377	0.575526	0.412378	0.589962	0.50117	0.70119	0.519511	0.762394	0.52022	0.641307	0.769042	0.490462	0.804627	0.470163	0.637395
Brachypodium pinnatum	0.506193	0.472478	0.313735	0.341169	0.327452	0.777561	0.448419	0.845431	0.345689	0.59556	0.850123	0.441476	0.88946	0.347771	0.618616
Briza media	0.647313	0.348834	0.602641	0.0426499	0.322646	0.713755	0.333073	0.776056	0.0625142	0.419285	0.619165	0.329858	0.647815	0.0688942	0.358355
Bromopsis erecta	0.410489	0.51358	0.117806	0.440404	0.279105	0.739185	0.481414	0.803706	0.426691	0.615198	0.697789	0.470771	0.730077	0.420966	0.575521
Bromopsis inermis	0.612559	0.478413	0.531491	0.355498	0.443495	0.832302	0.407697	0.90495	0.245716	0.575333	0.891892	0.394427	0.933162	0.23022	0.581691
Bromus hordeaceus	0.662176	0.440822	0.633068	0.264739	0.448904	0.600016	0.39914	0.652389	0.224708	0.438549	0.321867	0.376735	0.336761	0.186015	0.261388
Bromus racemosus	0.719622	0.555311	0.750674	0.541155	0.645915	0.861415	0.509884	0.936604	0.496585	0.716594	0.916462	0.497619	0.958869	0.488045	0.723457
Calamagrostis epigejos	0.584874	0.52977	0.474813	0.479492	0.477152	0.778855	0.479115	0.846838	0.421047	0.633942	0.896806	0.46484	0.938303	0.406148	0.672226
Campanula glomerata	0.74075	0.391132	0.793928	0.144772	0.46935	0.807862	0.374491	0.878378	0.164195	0.521286	0.909091	0.372973	0.951157	0.176618	0.563887
Campanula patula aggr.	0.745752	0.48708	0.804169	0.376422	0.590295	0.629718	0.446556	0.684684	0.341115	0.512899	0.658477	0.437282	0.688946	0.337292	0.513119
Campanula rapunculoides	0.686366	0.523277	0.682592	0.463815	0.573204	0.834548	0.462824	0.907392	0.381053	0.644223	0.923833	0.452311	0.966581	0.374844	0.670712
Campanula rapunculus	0.692719	0.457206	0.695598	0.304296	0.499947	0.64674	0.40903	0.703191	0.248988	0.47609	0.911548	0.390098	0.953728	0.219404	0.586566
Campanula rotundifolia	0.714221	0.536625	0.739617	0.496041	0.617829	0.634436	0.504473	0.689813	0.483301	0.586557	0.58231	0.497468	0.609254	0.487669	0.548462
Capsella bursa-pastoris	0.831786	0.616212	0.980302	0.688191	0.834246	0.871658	0.549671	0.947742	0.594262	0.771002	0.783784	0.539166	0.820051	0.59185	0.70595
Cardamine pratensis	0.811579	0.5019	0.938931	0.412203	0.675567	0.606707	0.465014	0.659664	0.386428	0.523046	0.420147	0.45176	0.439589	0.373467	0.406528
Carduus crispus	0.773718	0.465677	0.861421	0.324749	0.593085	0.856226	0.4068	0.930962	0.243513	0.587238	0.923833	0.396761	0.966581	0.236052	0.601316
Carex acutiformis	0.634754	0.617915	0.576929	0.692302	0.634616	0.854042	0.559049	0.928588	0.617285	0.772936	0.894349	0.549516	0.935733	0.617711	0.776722
Carex caryophyllea	0.64332	0.591044	0.594466	0.627428	0.610947	0.782139	0.553935	0.850409	0.604731	0.72757	0.886978	0.54259	0.928021	0.600405	0.764213
Carex flacca	0.699198	0.450326	0.708862	0.287687	0.498275	0.857502	0.426089	0.93235	0.290869	0.611609	0.891892	0.41178	0.933162	0.273576	0.603369
Carex hirta	0.735973	0.47336	0.784148	0.343299	0.563724	0.807838	0.43085	0.878351	0.302555	0.590453	0.710074	0.417851	0.742931	0.288744	0.515838
Carex spicata	0.782908	0.541097	0.880236	0.506838	0.693537	0.919721	0.465989	1	0.388823	0.694412	0.914005	0.453756	0.956298	0.378454	0.667376
Carum carvi	0.727195	0.331169	0.766178	0	0.383089	0.663109	0.307609	0.720989	0	0.360494	0.749386	0.302284	0.784062	0	0.392031
Centaurea jacea	0.693446	0.444707	0.697085	0.274119	0.485602	0.531329	0.421731	0.577706	0.280168	0.428937	0.297297	0.415846	0.311054	0.283735	0.297395
Centaurea scabiosa	0.669068	0.583443	0.647179	0.609076	0.628127	0.82476	0.535856	0.89675	0.560347	0.728548	0.764128	0.522822	0.799486	0.551014	0.67525
Cerastium arvense	0.692041	0.472053	0.69421	0.340142	0.517176	0.767207	0.426223	0.834173	0.291196	0.562685	0.683047	0.411722	0.714653	0.27343	0.494042
Cerastium fontanum subsp. vulgare	0.778514	0.510645	0.87124	0.433316	0.652278	0.341623	0.467558	0.371442	0.392675	0.382058	0.110565	0.442597	0.115681	0.350574	0.233128
Cerastium semidecandrum	0.680101	0.616785	0.669765	0.689575	0.67967	0.867667	0.548864	0.943402	0.592282	0.767842	0.938575	0.513043	0.982005	0.526583	0.754294
Cichorium intybus	0.749853	0.445688	0.812564	0.27649	0.544527	0.856809	0.376728	0.931596	0.169687	0.550642	0.916462	0.368151	0.958869	0.16457	0.561719
Cirsium acaulon	0.693118	0.453277	0.696414	0.294811	0.495613	0.85673	0.416274	0.931511	0.266773	0.599142	0.906634	0.407199	0.948586	0.262131	0.605358
Cirsium arvense	0.741648	0.579194	0.795767	0.598817	0.697292	0.654008	0.518941	0.711093	0.518821	0.614957	0.4914	0.510998	0.514139	0.521474	0.517806
Cirsium oleraceum	0.597497	0.480579	0.500655	0.360728	0.430691	0.708003	0.435473	0.769801	0.313906	0.541854	0.660934	0.420668	0.691517	0.295783	0.49365
Cirsium palustre	0.796067	0.468619	0.907174	0.331851	0.619513	0.866911	0.421117	0.94258	0.278663	0.610621	0.889435	0.404667	0.930591	0.255804	0.593198
Cirsium vulgare	0.821194	0.528397	0.958616	0.476176	0.717396	0.832938	0.470393	0.905642	0.399634	0.652638	0.776413	0.459029	0.812339	0.391629	0.601984
Clinopodium vulgare	0.659878	0.419033	0.628364	0.212135	0.420249	0.800851	0.373049	0.870754	0.160654	0.515704	0.92629	0.354199	0.969152	0.129709	0.549431
Colchicum autumnale	0.703777	0.650625	0.718236	0.771277	0.744757	0.681301	0.599149	0.740769	0.715731	0.72825	0.714988	0.578042	0.748072	0.688983	0.718527
Convolvulus arvensis	0.748588	0.564506	0.809974	0.563354	0.686664	0.705564	0.496105	0.767149	0.462759	0.614954	0.552826	0.48608	0.578406	0.459214	0.51881
Crepis biennis	0.678906	0.429063	0.667318	0.23635	0.451834	0.543255	0.401397	0.590673	0.23025	0.410462	0.449631	0.401182	0.470437	0.247097	0.358767
Crepis capillaris	0.712862	0.431651	0.736834	0.242599	0.489717	0.802287	0.396279	0.872315	0.217684	0.545	0.845209	0.391836	0.884319	0.223746	0.554032
Cruciata laevipes	0.628332	0.420676	0.563782	0.216102	0.389942	0.868143	0.378779	0.94392	0.174722	0.559321	0.931204	0.378855	0.974293	0.191314	0.582803
Cynosurus cristatus	0.639657	0.403924	0.586966	0.175656	0.381311	0.655739	0.378942	0.712976	0.175122	0.444049	0.552826	0.364805	0.578406	0.156209	0.367307
Dactylis glomerata	0.478833	0.426995	0.257723	0.231358	0.24454	0.13273	0.396519	0.144315	0.218274	0.181295	0.0614251	0.388393	0.0642674	0.215145	0.139706
Danthonia decumbens	0.65698	0.394123	0.62243	0.151994	0.387212	0.818653	0.362411	0.89011	0.134537	0.512323	0.931204	0.360422	0.974293	0.145259	0.559776
Daucus carota	0.702104	0.359175	0.71481	0.0676171	0.391213	0.611014	0.331874	0.664347	0.0595696	0.361958	0.44226	0.320067	0.462725	0.0444317	0.253578
Deschampsia cespitosa aggr.	0.690979	0.471114	0.692035	0.337877	0.514956	0.742487	0.422053	0.807296	0.28096	0.544128	0.518428	0.402385	0.542416	0.250104	0.39626
Dianthus carthusianorum aggr.	0.73865	0.426766	0.78963	0.230805	0.510217	0.722604	0.384785	0.785677	0.189466	0.487572	0.904177	0.36903	0.946015	0.166765	0.55639
Dianthus deltoides	0.682822	0.457613	0.675337	0.305279	0.490308	0.767956	0.420824	0.834988	0.277943	0.556465	0.90172	0.409794	0.943445	0.268613	0.606029
Draba verna aggr.	0.777985	0.595304	0.870156	0.637713	0.753935	0.799271	0.533068	0.869036	0.553502	0.711269	0.904177	0.507433	0.946015	0.512565	0.72929
Elytrigia repens aggr.	0.599215	0.523292	0.504173	0.463851	0.484012	0.606208	0.475941	0.659122	0.413256	0.536189	0.44226	0.463998	0.462725	0.404043	0.433384
Equisetum arvense	0.751414	0.577849	0.815761	0.595569	0.705665	0.737288	0.530983	0.801643	0.548383	0.675013	0.594595	0.518369	0.622108	0.539889	0.580998
Equisetum palustre	0.788497	0.597073	0.891678	0.641984	0.766831	0.855773	0.544231	0.93047	0.580906	0.755688	0.855037	0.536347	0.894602	0.584807	0.739704
Eryngium campestre	0.700771	0.602586	0.712082	0.655294	0.683688	0.831207	0.520143	0.90376	0.521772	0.712766	0.95086	0.501153	0.994859	0.496875	0.745867
Euphorbia cyparissias	0.667998	0.458278	0.644988	0.306886	0.475937	0.78159	0.412971	0.849812	0.258664	0.554238	0.835381	0.404958	0.874036	0.256532	0.565284
Euphorbia esula	0.726685	0.458549	0.765133	0.30754	0.536336	0.787738	0.431473	0.856497	0.304086	0.580292	0.943489	0.421503	0.987147	0.29787	0.642508
Falcaria vulgaris	0.733209	0.563605	0.778489	0.561181	0.669835	0.804905	0.45403	0.875162	0.359465	0.617313	0.921376	0.420149	0.96401	0.294487	0.629249
Festuca ovina	0.520309	0.579736	0.342633	0.600126	0.471379	0.708004	0.522223	0.769802	0.526879	0.648341	0.673219	0.491041	0.70437	0.47161	0.58799
Festuca rubra aggr.	0.381785	0.492378	0.0590412	0.389215	0.224128	0.31493	0.45238	0.342419	0.355412	0.348915	0.132678	0.432197	0.138817	0.324589	0.231703
Ficaria fascicularis	0.695035	0.451869	0.700339	0.291411	0.495875	0.754036	0.411095	0.819853	0.254057	0.536955	0.923833	0.396501	0.966581	0.235401	0.600991
Ficaria verna	0.793763	0.575642	0.902458	0.590242	0.74635	0.80688	0.516268	0.87731	0.512257	0.694783	0.857494	0.497174	0.897172	0.486934	0.692053
Filipendula ulmaria	0.754818	0.437003	0.822729	0.25552	0.539125	0.737055	0.413244	0.80139	0.259334	0.530362	0.614251	0.40835	0.642674	0.265006	0.45384
Filipendula vulgaris	0.597425	0.368767	0.500508	0.0907744	0.295641	0.865707	0.350549	0.941272	0.105418	0.523345	0.936118	0.340727	0.979434	0.0960492	0.537742
Fragaria vesca	0.708633	0.487998	0.728177	0.378638	0.553408	0.871064	0.449213	0.947095	0.347639	0.647367	0.891892	0.447949	0.933162	0.363946	0.648554
Fragaria viridis	0.595868	0.544822	0.49732	0.515832	0.506576	0.813082	0.495229	0.884053	0.460606	0.67233	0.916462	0.494032	0.958869	0.479082	0.718976
Galium aparine	0.788535	0.728106	0.891756	0.958342	0.925049	0.839925	0.617821	0.913239	0.761571	0.837405	0.791155	0.587262	0.827763	0.712018	0.769891
Galium boreale	0.58424	0.496728	0.473515	0.399716	0.436615	0.821129	0.458155	0.892802	0.369589	0.631196	0.941032	0.44943	0.984576	0.367646	0.676111
Galium mollugo aggr.	0.610999	0.488657	0.528296	0.38023	0.454263	0.361968	0.439233	0.393563	0.323136	0.358349	0.144963	0.415886	0.151671	0.283835	0.217753
Galium pumilum	0.721295	0.392752	0.754099	0.148684	0.451392	0.827683	0.357209	0.899928	0.121767	0.510848	0.933661	0.357128	0.976864	0.137028	0.556946
Galium uliginosum	0.757543	0.560094	0.828308	0.552702	0.690505	0.781025	0.491547	0.849197	0.451567	0.650382	0.916462	0.461941	0.958869	0.398903	0.678886
Galium verum	0.649588	0.49281	0.607298	0.390257	0.498778	0.637608	0.463486	0.693263	0.382678	0.53797	0.621622	0.44648	0.650386	0.360276	0.505331
Geranium dissectum	0.841408	0.495437	1	0.3966	0.6983	0.890715	0.428288	0.968462	0.296266	0.632364	0.933661	0.414758	0.976864	0.281017	0.62894
Geranium molle	0.803151	0.424507	0.921678	0.225351	0.573515	0.874356	0.361922	0.950676	0.133338	0.542007	0.879607	0.349392	0.920308	0.117699	0.519004
Geranium pratense	0.509042	0.454417	0.319566	0.297564	0.308565	0.617852	0.406029	0.671782	0.241621	0.456702	0.783784	0.387773	0.820051	0.213594	0.516823
Geranium pusillum	0.824277	0.370456	0.964928	0.094853	0.529891	0.858896	0.327192	0.933866	0.0480746	0.49097	0.906634	0.316827	0.948586	0.0363359	0.492461
Geranium sylvaticum aggr.	0.641509	0.392568	0.590758	0.148239	0.369499	0.746621	0.366713	0.81179	0.1451	0.478445	0.941032	0.36842	0.984576	0.165242	0.574909
Geum rivale	0.684918	0.465992	0.679627	0.32551	0.502569	0.721434	0.426791	0.784406	0.292591	0.538499	0.862408	0.410513	0.902314	0.270411	0.586362
Glechoma hederacea	0.754957	0.492978	0.823013	0.390661	0.606837	0.675626	0.444589	0.734598	0.336285	0.535442	0.425061	0.429677	0.44473	0.318291	0.381511
Helictochloa pratensis	0.611292	0.45827	0.528896	0.306865	0.417881	0.809579	0.431875	0.880243	0.305073	0.592658	0.891892	0.423158	0.933162	0.302004	0.617583
Heracleum sphondylium	0.619214	0.560465	0.545114	0.553599	0.549357	0.402045	0.51082	0.437138	0.498883	0.46801	0.208845	0.483375	0.218509	0.452457	0.335483
Hieracium umbellatum	0.731051	0.448666	0.774071	0.283678	0.528875	0.866589	0.405533	0.94223	0.240403	0.591316	0.916462	0.403394	0.958869	0.252623	0.605746
Holcus lanatus	0.481841	0.406044	0.263881	0.180775	0.222328	0.301238	0.370045	0.327532	0.15328	0.240406	0.135135	0.35438	0.141388	0.130162	0.135775
Holcus mollis	0.555687	0.473174	0.41506	0.342849	0.378955	0.837382	0.420051	0.910474	0.276045	0.593259	0.874693	0.41559	0.915167	0.283095	0.599131
Hypericum maculatum aggr.	0.724716	0.41775	0.761102	0.209036	0.485069	0.763489	0.384973	0.830131	0.189928	0.51003	0.808354	0.383161	0.845758	0.202072	0.523915
Hypericum perforatum	0.749058	0.468132	0.810936	0.330676	0.570806	0.726203	0.433549	0.78959	0.309181	0.549386	0.584767	0.423352	0.611825	0.302488	0.457157
Hypochaeris radicata	0.7308	0.455919	0.773558	0.301189	0.537373	0.740954	0.422329	0.805629	0.281637	0.543633	0.641278	0.425875	0.670951	0.308793	0.489872
Jacobaea vulgaris	0.774577	0.446802	0.86318	0.279179	0.571179	0.775736	0.407398	0.843447	0.244983	0.544215	0.742015	0.401308	0.77635	0.247412	0.511881
Knautia arvensis	0.67255	0.389471	0.654306	0.140762	0.397534	0.581333	0.36337	0.632075	0.136891	0.384483	0.41769	0.353663	0.437018	0.128371	0.282695
Koeleria pyramidata	0.641244	0.393021	0.590215	0.149333	0.369774	0.828416	0.382066	0.900725	0.182792	0.541759	0.904177	0.378841	0.946015	0.191279	0.568647
Lamium album	0.78295	0.569368	0.880321	0.575094	0.727708	0.849455	0.491093	0.923601	0.450453	0.687027	0.845209	0.484972	0.884319	0.456446	0.670382
Lathyrus linifolius	0.719972	0.572001	0.751391	0.581451	0.666421	0.845931	0.552601	0.919769	0.601455	0.760612	0.931204	0.554833	0.974293	0.630994	0.802643
Lathyrus pratensis	0.719762	0.619459	0.750961	0.69603	0.723496	0.546552	0.581401	0.594258	0.67216	0.633209	0.243243	0.567801	0.254499	0.663396	0.458947
Leontodon hispidus	0.623758	0.566022	0.554418	0.567016	0.560717	0.62786	0.528332	0.682663	0.541876	0.61227	0.496314	0.518064	0.51928	0.539127	0.529203
Leucanthemum vulgare aggr.	0.671752	0.388941	0.652673	0.139483	0.396078	0.437221	0.363105	0.475384	0.136242	0.305813	0.238329	0.345065	0.249357	0.10689	0.178124
Linaria vulgaris	0.774947	0.503079	0.863938	0.415049	0.639493	0.832269	0.439462	0.904914	0.323699	0.614306	0.87715	0.430659	0.917738	0.320746	0.619242
Linum catharticum	0.732604	0.464685	0.777251	0.322354	0.549802	0.839934	0.427954	0.913248	0.295447	0.604348	0.850123	0.412939	0.88946	0.276471	0.582966
Lolium multiflorum	0.578791	0.404613	0.46236	0.177319	0.319839	0.855188	0.374319	0.929834	0.163772	0.546803	0.87715	0.374991	0.917738	0.18166	0.549699
Lolium perenne	0.560424	0.391785	0.424759	0.146349	0.285554	0.578687	0.366573	0.629199	0.144757	0.386978	0.326781	0.363819	0.341902	0.153745	0.247824
Lotus corniculatus	0.686307	0.578794	0.682471	0.597852	0.640161	0.579939	0.538406	0.630559	0.566607	0.598583	0.378378	0.519823	0.395887	0.543523	0.469705
Lotus pedunculatus	0.753649	0.547875	0.820335	0.523202	0.671768	0.799131	0.50215	0.868884	0.477597	0.673241	0.786241	0.494543	0.822622	0.48036	0.651491
Luzula campestris aggr.	0.692775	0.443013	0.695713	0.27003	0.482872	0.627136	0.411628	0.681876	0.255367	0.468622	0.46683	0.39404	0.488432	0.229252	0.358842
Lysimachia nummularia	0.768033	0.527129	0.849782	0.473114	0.661448	0.757634	0.484238	0.823765	0.433625	0.628695	0.619165	0.473573	0.647815	0.427966	0.53789
Lythrum salicaria	0.801209	0.478352	0.917703	0.355351	0.636527	0.919219	0.435278	0.999454	0.313426	0.65644	0.955774	0.43645	1	0.335214	0.667607
Malva moschata	0.767137	0.554257	0.847948	0.53861	0.693279	0.867329	0.465027	0.943034	0.38646	0.664747	0.948403	0.445678	0.992288	0.35827	0.675279
Medicago falcata	0.663629	0.618324	0.636043	0.693291	0.664667	0.823011	0.564343	0.894848	0.630282	0.762565	0.886978	0.563164	0.928021	0.65181	0.789915
Medicago lupulina	0.690444	0.504143	0.69094	0.417618	0.554279	0.668092	0.472526	0.726407	0.404871	0.565639	0.520885	0.469325	0.544987	0.417352	0.481169
Medicago sativa aggr.	0.670337	0.629029	0.649776	0.719135	0.684456	0.819668	0.576089	0.891213	0.659119	0.775166	0.909091	0.566691	0.951157	0.660621	0.805889
Myosotis arvensis	0.80487	0.526266	0.925198	0.471031	0.698115	0.818039	0.479274	0.889442	0.421437	0.65544	0.796069	0.459427	0.832905	0.392623	0.612764
Myosotis ramosissima	0.737484	0.491784	0.787243	0.387779	0.587511	0.78606	0.452266	0.854672	0.355132	0.604902	0.886978	0.440579	0.928021	0.345531	0.636776
Myosotis scorpioides aggr.	0.762432	0.500861	0.838316	0.409695	0.624006	0.815051	0.458487	0.886193	0.370405	0.628299	0.85258	0.453427	0.892031	0.377631	0.634831
Ochlopoa annua	0.782511	0.477943	0.879423	0.354363	0.616893	0.855178	0.444653	0.929823	0.336442	0.633133	0.859951	0.443518	0.899743	0.352873	0.626308
Onobrychis viciifolia	0.627767	0.611109	0.562625	0.67587	0.619248	0.788988	0.586146	0.857856	0.68381	0.770833	0.909091	0.586293	0.951157	0.709598	0.830377
Origanum vulgare	0.604175	0.455323	0.514326	0.299751	0.407039	0.820484	0.397813	0.892101	0.221451	0.556776	0.911548	0.386195	0.953728	0.209651	0.581689
Pastinaca sativa	0.697621	0.41428	0.705632	0.20066	0.453146	0.656509	0.367049	0.713813	0.145925	0.429869	0.724816	0.35345	0.758355	0.127838	0.443096
Persicaria amphibia	0.765596	0.609252	0.844794	0.671387	0.75809	0.833887	0.545692	0.906673	0.584493	0.745583	0.837838	0.531923	0.876607	0.573753	0.72518
Phalaroides arundinacea	0.726395	0.641517	0.764539	0.749285	0.756912	0.89574	0.581146	0.973926	0.671533	0.822729	0.859951	0.578198	0.899743	0.689371	0.794557
Phleum pratense	0.682312	0.488365	0.674291	0.379525	0.526908	0.668407	0.435428	0.726749	0.313794	0.520272	0.375921	0.405926	0.393316	0.258951	0.326134
Phyteuma nigrum	0.754213	0.503125	0.821491	0.41516	0.618325	0.727931	0.474315	0.79147	0.409264	0.600367	0.955774	0.475571	1	0.432958	0.716479
Picris hieracioides	0.653427	0.428779	0.615158	0.235666	0.425412	0.815862	0.38724	0.887075	0.195493	0.541284	0.85258	0.385607	0.892031	0.208183	0.550107
Pilosella officinarum	0.636826	0.529854	0.58117	0.479694	0.530432	0.765965	0.49093	0.832823	0.450054	0.641438	0.702703	0.485128	0.735219	0.456838	0.596028
Pimpinella major	0.71608	0.450451	0.743423	0.287987	0.515705	0.653973	0.417876	0.711055	0.270705	0.49088	0.493857	0.402547	0.51671	0.250508	0.383609
Pimpinella saxifraga	0.724956	0.456857	0.761594	0.303454	0.532524	0.653148	0.418456	0.710159	0.272129	0.491144	0.449631	0.398888	0.470437	0.241367	0.355902
Plantago lanceolata	0.620923	0.568083	0.548615	0.571992	0.560303	0.24431	0.529194	0.265635	0.543992	0.404814	0.0810811	0.50484	0.0848329	0.506086	0.295459
Plantago major	0.820357	0.541391	0.956902	0.507549	0.732225	0.84625	0.481895	0.920116	0.427871	0.673994	0.732187	0.460609	0.766067	0.395575	0.580821
Plantago media	0.726255	0.56742	0.764253	0.57039	0.667322	0.641886	0.540792	0.697913	0.572465	0.635189	0.560197	0.529598	0.586118	0.567945	0.577032
Poa pratensis aggr.	0.506094	0.411239	0.313532	0.193317	0.253424	0.250247	0.380465	0.27209	0.178861	0.225476	0.0515971	0.364098	0.0539846	0.154443	0.104214
Poa trivialis	0.480905	0.411472	0.261964	0.193881	0.227922	0.39626	0.380235	0.430848	0.178296	0.304572	0.201474	0.369711	0.210797	0.168468	0.189632
Polygala vulgaris	0.680595	0.483797	0.670778	0.368496	0.519637	0.848093	0.426067	0.92212	0.290815	0.606467	0.879607	0.413555	0.920308	0.27801	0.599159
Potentilla argentea	0.71706	0.471042	0.74543	0.337702	0.541566	0.809811	0.407179	0.880496	0.244443	0.56247	0.923833	0.385585	0.966581	0.208127	0.587354
Potentilla erecta	0.74003	0.469004	0.792455	0.33278	0.562618	0.854379	0.403951	0.928954	0.236519	0.582737	0.906634	0.396454	0.948586	0.235284	0.591935
Potentilla reptans	0.727779	0.553927	0.767373	0.537814	0.652594	0.724346	0.498449	0.787571	0.468513	0.628042	0.668305	0.4849	0.699229	0.456267	0.577748
Potentilla tabernaemontani	0.655495	0.504678	0.619391	0.41891	0.51915	0.74865	0.472681	0.813997	0.405251	0.609624	0.923833	0.452333	0.966581	0.374899	0.67074
Primula veris	0.680584	0.477843	0.670755	0.354122	0.512438	0.713027	0.450264	0.775265	0.350219	0.562742	0.766585	0.437196	0.802057	0.33708	0.569568
Prunella vulgaris	0.724712	0.373647	0.761094	0.102558	0.431826	0.701649	0.35006	0.762893	0.104216	0.433554	0.535627	0.347639	0.560411	0.113319	0.336865
Ranunculus acris aggr.	0.675165	0.380367	0.659661	0.118783	0.389222	0.330411	0.34855	0.359251	0.10051	0.229881	0.140049	0.333002	0.14653	0.0767483	0.111639
Ranunculus bulbosus	0.730144	0.410191	0.772215	0.190787	0.481501	0.678198	0.373747	0.737395	0.162369	0.449882	0.530713	0.360584	0.55527	0.145664	0.350467
Ranunculus polyanthemos	0.69323	0.42018	0.696644	0.214903	0.455773	0.845314	0.384486	0.919098	0.188734	0.553916	0.909091	0.37359	0.951157	0.178158	0.564658
Ranunculus repens	0.736419	0.416657	0.785063	0.206398	0.495731	0.602554	0.376115	0.655149	0.168183	0.411666	0.353808	0.366582	0.37018	0.16065	0.265415
Rhinanthus alectorolophus	0.498028	0.44905	0.297018	0.284606	0.290812	0.741493	0.415402	0.806215	0.264632	0.535423	0.918919	0.395183	0.96144	0.23211	0.596775
Rhinanthus angustifolius	0.740276	0.518961	0.792958	0.453394	0.623176	0.852921	0.496483	0.927369	0.463686	0.695528	0.945946	0.485484	0.989717	0.457725	0.723721
Rhinanthus minor	0.645173	0.609227	0.598259	0.671326	0.634793	0.696946	0.570803	0.75778	0.646143	0.701961	0.717445	0.560006	0.750643	0.643919	0.697281
Rumex acetosa	0.691333	0.478883	0.69276	0.356633	0.524697	0.282578	0.43492	0.307243	0.312548	0.309895	0.113022	0.412577	0.118252	0.275568	0.19691
Rumex acetosella	0.693725	0.538116	0.697657	0.49964	0.598648	0.783586	0.482925	0.851982	0.430401	0.641191	0.769042	0.469205	0.804627	0.417053	0.61084
Rumex crispus	0.833287	0.604118	0.983374	0.658993	0.821184	0.790646	0.543059	0.859659	0.578031	0.718845	0.542998	0.516576	0.568123	0.535408	0.551766
Rumex obtusifolius	0.809325	0.56964	0.934317	0.575751	0.755034	0.803583	0.499439	0.873724	0.470943	0.672334	0.633907	0.490114	0.663239	0.469295	0.566267
Rumex thyrsiflorus	0.633859	0.562002	0.575098	0.557309	0.566203	0.741867	0.49758	0.806621	0.466378	0.6365	0.867322	0.469186	0.907455	0.417005	0.66223
Salvia pratensis	0.53034	0.439909	0.363169	0.262537	0.312853	0.636088	0.398663	0.69161	0.223536	0.457573	0.719902	0.385311	0.753213	0.207443	0.480328
Sanguisorba minor aggr.	0.609723	0.476974	0.525684	0.352023	0.438854	0.696561	0.444323	0.757362	0.335632	0.546497	0.719902	0.435042	0.753213	0.331697	0.542455
Sanguisorba officinalis	0.618397	0.491462	0.543443	0.387003	0.465223	0.621071	0.45193	0.675282	0.354309	0.514795	0.692875	0.436992	0.724936	0.336568	0.530752
Saxifraga granulata	0.740567	0.580107	0.793554	0.601021	0.697287	0.722656	0.5357	0.785733	0.559964	0.672849	0.722359	0.517456	0.755784	0.537608	0.646696
Scabiosa columbaria aggr.	0.696187	0.41406	0.702697	0.200129	0.451413	0.882184	0.391521	0.959186	0.206004	0.582595	0.882064	0.384724	0.922879	0.205976	0.564427
Schedonorus arundinaceus	0.622145	0.446414	0.551116	0.278242	0.414679	0.782293	0.415522	0.850577	0.264927	0.557752	0.818182	0.410268	0.856041	0.2698	0.56292
Schedonorus pratensis	0.552088	0.41999	0.407693	0.214444	0.311069	0.375687	0.3956	0.408479	0.216016	0.312248	0.159705	0.384777	0.167095	0.206109	0.186602
Scorzoneroides autumnalis	0.765966	0.585726	0.845551	0.614587	0.730069	0.709418	0.54292	0.77134	0.577689	0.674515	0.535627	0.521491	0.560411	0.54769	0.554051
Securigera varia	0.711376	0.566523	0.733793	0.568225	0.651009	0.811823	0.522204	0.882684	0.52683	0.704757	0.923833	0.523687	0.966581	0.553176	0.759878
Selinum carvifolia	0.731009	0.463849	0.773985	0.320334	0.54716	0.875108	0.417026	0.951493	0.268619	0.610056	0.909091	0.401387	0.951157	0.24761	0.599383
Silaum silaus	0.701261	0.460469	0.713085	0.312176	0.51263	0.710479	0.416526	0.772494	0.267391	0.519942	0.783784	0.405094	0.820051	0.256871	0.538461
Silene dioica	0.734402	0.556536	0.780932	0.544112	0.662522	0.719519	0.507729	0.782323	0.491294	0.636809	0.914005	0.503265	0.956298	0.502153	0.729226
Silene flos-cuculi	0.780582	0.434581	0.875474	0.249674	0.562574	0.71858	0.399343	0.781301	0.225206	0.503254	0.562654	0.390007	0.588689	0.219177	0.403933
Silene latifolia	0.78892	0.599409	0.892545	0.647623	0.770084	0.826324	0.484901	0.89845	0.435251	0.666851	0.82801	0.452606	0.866324	0.37558	0.620952
Silene vulgaris	0.759458	0.525874	0.832229	0.470084	0.651156	0.815781	0.463839	0.886987	0.383544	0.635266	0.788698	0.452125	0.825193	0.374378	0.599785
Solidago virgaurea	0.703098	0.494616	0.716845	0.394617	0.555731	0.82073	0.410164	0.892368	0.251771	0.57207	0.941032	0.389106	0.984576	0.216926	0.600751
Stachys officinalis	0.688472	0.472562	0.686902	0.341371	0.514137	0.853538	0.427364	0.928039	0.293998	0.611019	0.891892	0.416904	0.933162	0.286379	0.609771
Stellaria graminea	0.735636	0.465401	0.783459	0.324082	0.55377	0.682385	0.420282	0.741948	0.276612	0.50928	0.501229	0.401425	0.524422	0.247704	0.386063
Stellaria media	0.8297	0.705397	0.97603	0.903515	0.939772	0.776243	0.626975	0.843998	0.784045	0.814021	0.702703	0.604793	0.735219	0.75582	0.745519
Succisa pratensis	0.697875	0.382482	0.706154	0.123888	0.415021	0.817067	0.352959	0.888385	0.111334	0.499859	0.859951	0.347528	0.899743	0.113043	0.506393
Symphytum officinale	0.743281	0.577896	0.799111	0.595683	0.697397	0.796755	0.508739	0.866301	0.493775	0.680038	0.832924	0.490783	0.871465	0.470965	0.671215
Tanacetum vulgare	0.72776	0.439593	0.767334	0.261774	0.514554	0.798588	0.386927	0.868294	0.194724	0.531509	0.764128	0.373476	0.799486	0.177875	0.48868
Taraxacum sect. Taraxacum	0.56086	0.591779	0.425651	0.629203	0.527427	0.216855	0.540572	0.235783	0.571924	0.403853	0.0614251	0.508014	0.0642674	0.514017	0.289142
Torilis japonica	0.782408	0.3689	0.879213	0.0910958	0.485154	0.85095	0.325958	0.925226	0.0450451	0.485136	0.916462	0.313461	0.958869	0.0279265	0.493398
Tragopogon pratensis	0.761895	0.517203	0.837217	0.449151	0.643184	0.653067	0.480303	0.71007	0.423964	0.567017	0.447174	0.460295	0.467866	0.394792	0.431329
Trifolium arvense	0.693518	0.642615	0.697233	0.751938	0.724585	0.823231	0.571125	0.895088	0.646933	0.77101	0.882064	0.556947	0.922879	0.636276	0.779578
Trifolium campestre	0.648386	0.534016	0.604836	0.489742	0.547289	0.742586	0.481906	0.807403	0.427899	0.617651	0.692875	0.470388	0.724936	0.420008	0.572472
Trifolium dubium	0.717382	0.577856	0.746088	0.595588	0.670838	0.656522	0.541967	0.713827	0.575349	0.644588	0.425061	0.52848	0.44473	0.565151	0.504941
Trifolium hybridum	0.699984	0.570123	0.710471	0.576916	0.643693	0.869598	0.515858	0.945502	0.511251	0.728377	0.896806	0.505956	0.938303	0.508875	0.723589
Trifolium medium	0.604294	0.571697	0.514571	0.580717	0.547644	0.812577	0.523801	0.883504	0.530751	0.707128	0.850123	0.520539	0.88946	0.545311	0.717386
Trifolium pratense	0.598319	0.652619	0.502339	0.776089	0.639214	0.355115	0.603744	0.386112	0.727012	0.556562	0.149877	0.568028	0.156812	0.663962	0.410387
Trifolium repens	0.649736	0.688421	0.607602	0.862528	0.735065	0.399776	0.632569	0.434671	0.797778	0.616224	0.194103	0.611731	0.203085	0.773154	0.48812
Tripleurospermum maritimum aggr.	0.813026	0.40061	0.941894	0.167656	0.554775	0.874909	0.351697	0.951276	0.108234	0.529755	0.911548	0.338716	0.953728	0.0910253	0.522376
Trisetum flavescens	0.499361	0.379246	0.299749	0.116075	0.207912	0.327498	0.354153	0.356084	0.114264	0.235174	0.277641	0.349076	0.290488	0.11691	0.203699
Urtica dioica	0.780576	0.622807	0.875461	0.704113	0.789787	0.716827	0.526622	0.779396	0.537676	0.658536	0.65602	0.509216	0.686375	0.517021	0.601698
Valeriana officinalis aggr.	0.703047	0.438155	0.716741	0.258301	0.487521	0.822163	0.403456	0.893926	0.235304	0.564615	0.911548	0.397256	0.953728	0.237287	0.595507
Valerianella locusta	0.737271	0.505775	0.786807	0.42156	0.604183	0.837998	0.458215	0.911143	0.369738	0.640441	0.909091	0.444716	0.951157	0.355867	0.653512
Veronica arvensis	0.790629	0.580689	0.896042	0.602426	0.749234	0.665611	0.540497	0.72371	0.57174	0.647725	0.493857	0.523944	0.51671	0.553818	0.535264
Veronica chamaedrys aggr.	0.718793	0.47704	0.748978	0.352184	0.550581	0.43971	0.441006	0.478091	0.327491	0.402791	0.179361	0.42417	0.187661	0.304533	0.246097
Veronica officinalis	0.667419	0.486811	0.643803	0.375773	0.509788	0.835997	0.437253	0.908968	0.318277	0.613622	0.933661	0.438993	0.976864	0.341569	0.659216
Veronica serpyllifolia	0.823158	0.527876	0.962637	0.474917	0.718777	0.806044	0.480957	0.8764	0.425569	0.650985	0.737101	0.46289	0.771208	0.401276	0.586242
Vicia cracca	0.759891	0.745361	0.833114	1	0.916557	0.580573	0.714941	0.631249	1	0.815624	0.292383	0.702524	0.305913	1	0.652956
Vicia hirsuta	0.706706	0.744038	0.724233	0.996807	0.86052	0.772093	0.678453	0.839486	0.910422	0.874954	0.749386	0.653618	0.784062	0.87781	0.830936
Vicia sativa	0.734553	0.716247	0.781242	0.92971	0.855476	0.733974	0.659685	0.79804	0.864347	0.831193	0.658477	0.642804	0.688946	0.85079	0.769868
Vicia sepium	0.740428	0.681144	0.793269	0.844959	0.819114	0.588509	0.638712	0.639878	0.812858	0.726368	0.429975	0.627598	0.449871	0.812799	0.631335
Vicia tetrasperma	0.745902	0.703785	0.804475	0.899622	0.852049	0.754776	0.629966	0.820657	0.791388	0.806022	0.823096	0.602374	0.861183	0.749775	0.805479
Viola canina	0.688969	0.447043	0.68792	0.27976	0.48384	0.857771	0.402363	0.932642	0.232621	0.582632	0.92629	0.391891	0.969152	0.223884	0.596518
Viola hirta	0.678378	0.533439	0.666237	0.488348	0.577293	0.773999	0.493689	0.841558	0.456827	0.649193	0.825553	0.483428	0.863753	0.452588	0.658171
